# Supplementary material for: Highly Clonal Structure and Abundance of One Haplotype Characterise the Diplodia sapinea Populations in Europe and Western Asia
Source: J Fungi (Basel). 2021 Aug 4;7(8):634. doi: 10.3390/jof7080634 (PMC8400067; doi:10.3390/jof7080634)
Supplement: Supplementary file 1 [file jof-07-00634-s001.zip]

Archive with 5 entries (5 files):
- Suppl. Fig. 1.jpg
- Suppl. Table 1.xlsx
- Suppl. Table 2.xlsx
- Suppl. Table 3.xlsx
- Suppl. Text 1.pdf
