# Supplementary material for: Highly Clonal Structure and Abundance of One Haplotype Characterise the Diplodia sapinea Populations in Europe and Western Asia
Source: J Fungi (Basel). 2021 Aug 4;7(8):634. doi: 10.3390/jof7080634 (PMC8400067; doi:10.3390/jof7080634)
Supplement: Supplementary file 1 [file jof-07-00634-s001.zip › Suppl. Table 1.xlsx]

## Sheet: S. Table. 1
Supplementary Table 1. Diplodia sapinea isolates used in this study
			Grographical coordinates
Population code	Country	Location	N	E	Sampling date	Host species	Sampled substrate	Mating type	Collector(s)
BEL	Belarus	Gorodishche	53.55983	27.03450	2018-06-11	Pinus sylvestris	Cone	MAT1-2-1	M. Laas
BEL	Belarus	Gorodishche	53.55983	27.03450	2018-06-11	P. sylvestris	Cone	MAT1-1-1	M. Laas
BEL	Belarus	Gorodishche	53.55983	27.03450	2018-06-11	P. sylvestris	Cone	MAT1-1-1	M. Laas
BEL	Belarus	Gorodishche	53.55983	27.03450	2018-06-11	P. sylvestris	Cone	MAT1-1-1	M. Laas
BEL	Belarus	Gorodishche	52.88790	28.23342	2018-06-11	P. sylvestris	Needle	MAT1-2-1	M. Laas
BEL	Belarus	Kosteshi	52.88813	28.06742	2019-03-28	P. sylvestris	Shoot	MAT1-1-1	T. Maaten
BEL	Belarus	Gorodishche	53.57506	27.04091	2018-06-11	P. sylvestris	Cone	MAT1-2-1	M. Laas
BEL	Belarus	Gorodishche	53.57393	27.04978	2018-06-11	P. sylvestris	Cone	MAT1-1-1	M. Laas
BEL	Belarus	Gorodishche	53.57393	27.04978	2018-06-11	P. sylvestris	Cone	MAT1-2-1	M. Laas
BEL	Belarus	Gorodishche	53.57393	27.04978	2018-06-11	P. sylvestris	Cone	MAT1-2-1	M. Laas
EST	Estonia	Nätsi	58.51367	24.09117	2013-10-29	P. sylvestris	Shoot	MAT1-2-1	K. Adamson
EST	Estonia	Nätsi	58.51367	24.09117	2013-10-29	P. sylvestris	Shoot	MAT1-2-1	K. Adamson
EST	Estonia	Näti	58.51367	24.09117	2013-10-29	P. sylvestris	Needle	MAT1-2-1	K. Adamson
EST	Estonia	Kilingi-Nõmme	58.16219	24.84307	2013-10-29	P. sylvestris	Cone	MAT1-2-1	K. Adamson
EST	Estonia	Hiiumaa	58.89871	22.51542	2011-12-28	P. nigra	Cone	MAT1-1-1	A. Padari
EST	Estonia	Hiiumaa	58.89871	22.51542	2011-12-28	P. nigra	Cone	MAT1-1-1	A. Padari
EST	Estonia	Järvselja nursery	58.26973	27.31461	2012-05-17	P. nigra	Cone	nd	R. Drenkhan
EST	Estonia	Järvselja nursery	58.26973	27.31461	2012-05-17	P. nigra	Cone	nd	R. Drenkhan
EST	Estonia	Järvselja nursery	58.26973	27.31461	2012-05-17	P. nigra	Cone	MAT1-2-1	R. Drenkhan
EST	Estonia	Järvselja nursery	58.26973	27.31461	2012-05-17	P. nigra	Cone	nd	R. Drenkhan
EST	Estonia	Järvselja nursery	58.26973	27.31461	2012-05-17	P. nigra	Cone	nd	R. Drenkhan
EST	Estonia	Järvselja nursery	58.26973	27.31461	2013-06-28	P. nigra	Cone	MAT1-1-1	R. Drenkhan
EST	Estonia	Järvselja nursery	58.26973	27.31461	2013-06-28	P. nigra	Cone	MAT1-2-1	R. Drenkhan
EST	Estonia	Järvselja nursery	58.26973	27.31461	2013-06-28	P. nigra	Cone	MAT1-1-1	R. Drenkhan
EST	Estonia	Järvselja nursery	58.26973	27.31461	2018-02-16	P. nigra	Shoot	MAT1-2-1	R. Drenkhan/K. Adamson
EST	Estonia	Järvselja nursery	58.26973	27.31461	2018-02-16	P. nigra	Shoot	MAT1-1-1	R. Drenkhan/K. Adamson
EST	Estonia	Järvselja nursery	58.26973	27.31461	2018-02-16	P. nigra	Shoot	MAT1-2-1	R. Drenkhan/K. Adamson
EST	Estonia	Järvselja nursery	58.26973	27.31461	2018-02-16	P. nigra	Shoot	MAT1-2-1	R. Drenkhan/K. Adamson
EST	Estonia	Järvselja nursery	58.26973	27.31461	2018-02-16	P. nigra	Shoot	MAT1-2-1	R. Drenkhan/K. Adamson
EST	Estonia	Järvselja nursery	58.26973	27.31461	2018-02-16	P. nigra	Shoot	MAT1-1-1	R. Drenkhan/K. Adamson
EST	Estonia	Järvselja nursery	58.26973	27.31461	2018-02-16	P. nigra	Shoot	MAT1-1-1	R. Drenkhan/K. Adamson
EST	Estonia	Järvselja nursery	58.26973	27.31461	2018-02-16	P. nigra	Shoot	MAT1-1-1	R. Drenkhan/K. Adamson
EST	Estonia	Kautsi	57.70667	26.58500	2013-10-13	P. sylvestris	Needle	nd	R. Drenkhan
EST	Estonia	Kautsi	57.70667	26.58500	2013-10-13	P. sylvestris	Shoot	MAT1-2-1	R. Drenkhan
EST	Estonia	Kikevere	58.48667	26.82749	2013-12-22	P. sylvestris	Shoot	MAT1-2-1	K. Adamson
EST	Estonia	Kikevere	58.48667	26.82749	2013-12-22	P. sylvestris	Needle	nd	K. Adamson
EST	Estonia	Muhumaa	58.55167	23.29167	2012-10-25	P. nigra	Cone	MAT1-1-1	R. Drenkhan
EST	Estonia	Muhumaa	58.55167	23.29167	2012-10-25	P. nigra	Cone	MAT1-1-1	R. Drenkhan
EST	Estonia	Muhumaa	58.55167	23.29167	2012-10-25	P. nigra	Cone	nd	R. Drenkhan
EST	Estonia	Muhumaa	58.55167	23.29167	2012-10-25	P. nigra	Cone	MAT1-1-1	R. Drenkhan
EST	Estonia	Muhumaa	58.55167	23.29167	2012-10-25	P. nigra	Cone	MAT1-2-1	R. Drenkhan
EST	Estonia	Muhumaa	58.55167	23.29167	2012-10-25	P. nigra	Cone	MAT1-2-1	R. Drenkhan
EST	Estonia	Muhumaa	58.55167	23.29167	2012-10-25	P. nigra	Cone	MAT1-2-1	R. Drenkhan
EST	Estonia	Muhumaa	58.55167	23.29167	2012-10-25	P. nigra	Cone	MAT1-2-1	R. Drenkhan
EST	Estonia	Muhumaa	58.55167	23.29167	2012-10-25	P. nigra	Cone	MAT1-2-1	R. Drenkhan
EST	Estonia	Muhumaa	58.55167	23.29167	2012-10-25	P. nigra	Needle	MAT1-1-1	R. Drenkhan
EST	Estonia	Muhumaa	58.55167	23.29167	2012-10-25	P. nigra	Needle	MAT1-1-1	R. Drenkhan
EST	Estonia	Muhumaa	58.55167	23.29167	2012-10-25	P. nigra	Needle	MAT1-1-1	R. Drenkhan
EST	Estonia	Muhumaa	58.55167	23.29167	2012-10-25	P. nigra	Needle	MAT1-1-1	R. Drenkhan
EST	Estonia	Muhumaa	58.55167	23.29167	2012-10-25	P. nigra	Needle	MAT1-1-1	R. Drenkhan
EST	Estonia	Rõka	58.24707	27.30113	2013-05-27	P. nigra	Cone	MAT1-1-1	R. Drenkhan
EST	Estonia	Rõka	58.24707	27.30113	2013-05-27	P. nigra	Cone	MAT1-1-1	R. Drenkhan
EST	Estonia	Rõka	58.24707	27.30113	2013-05-27	P. nigra	Cone	MAT1-2-1	R. Drenkhan
EST	Estonia	Rõka	58.24707	27.30113	2013-05-27	P. nigra	Cone	MAT1-1-1	R. Drenkhan
EST	Estonia	Tallinn	59.46833	24.88167	2012-09-25	P. leucodermis	Needle	MAT1-1-1	A. Kaur
EST	Estonia	Tallinn	59.46833	24.88167	2012-12-20	P. nigra	Needle	MAT1-1-1	A. Kaur
EST	Estonia	Tallinn	59.46833	24.88167	2012-10-12	P. nigra	Needle	MAT1-1-1	A. Kaur
EST	Estonia	Tallinn	59.46833	24.88167	2013-01-31	P. nigra	Needle	MAT1-1-1	A. Kaur
EST	Estonia	Vasula	58.47103	26.74463	2015-05-31	Pseudotsuga menziesii	Shoot	MAT1-1-1	K. Adamson
EST	Estonia	Vormsi	58.99833	23.25000	2012-09-06	P. sylvestris	Cone	MAT1-2-1	E. Pilt
EST	Estonia	Vormsi	58.99833	23.25000	2012-09-06	P. sylvestris	Needle	MAT1-1-1	E. Pilt
EST	Estonia	Vormsi	58.99833	23.25000	2012-09-06	P. sylvestris	Needle	MAT1-2-1	E. Pilt
EST	Estonia	Vormsi	58.99833	23.25000	2012-09-06	P. sylvestris	Needle	nd	E. Pilt
EST	Estonia	Vormsi	58.99833	23.25000	2012-09-06	P. sylvestris	Needle	MAT1-2-1	E. Pilt
EST	Estonia	Vormsi	58.99833	23.25000	2012-09-06	P. sylvestris	Needle	nd	E. Pilt
EST	Estonia	Vormsi	58.99833	23.25000	2012-09-06	P. sylvestris	Cone	MAT1-2-1	E. Pilt
EST	Estonia	Vormsi	58.99833	23.25000	2012-09-06	P. sylvestris	Needle	MAT1-2-1	E. Pilt
EST	Estonia	Vormsi	58.99833	23.25000	2012-09-06	P. sylvestris	Needle	MAT1-2-1	E. Pilt
EST	Estonia	Vormsi	58.99833	23.25000	2012-09-06	P. sylvestris	Needle	MAT1-2-1	E. Pilt
FIN	Finland	Helsinki	60.19028	24.93833	2015-08-27	P. sylvestris	Cone	MAT1-1-1	R. Drenkhan
FIN	Finland	Helsinki	60.19028	24.93833	2015-08-27	P. sylvestris	Cone	MAT1-1-1	R. Drenkhan
FIN	Finland	Helsinki	60.19028	24.93833	2015-11-02	P. sylvestris	Cone	MAT1-2-1	M.M. Müller
FIN	Finland	Helsinki	60.19028	24.93833	2015-11-02	P. sylvestris	Cone	MAT1-2-1	M.M. Müller
FIN	Finland	Helsinki	60.18833	25.14472	2015-11-02	P. sylvestris	Cone	MAT1-1-1	M.M. Müller
FIN	Finland	Helsinki	60.19028	24.93833	2015-10-19	P. sylvestris	Cone	MAT1-2-1	M.M. Müller
FIN	Finland	Helsinki	60.49881	23.91029	2015-11-02	P. sylvestris	Cone	MAT1-2-1	M.M. Müller
FIN	Finland	Helsinki	60.18833	25.14472	2020-01-15	P. sylvestris	Cone	MAT1-1-1	M.M. Müller
FIN	Finland	Helsinki	60.18833	25.14472	2020-01-15	P. sylvestris	Cone	MAT1-1-1	M.M. Müller
FIN	Finland	Helsinki	60.19028	24.93833	2020-01-26	P. sylvestris	Cone	MAT1-1-1	M.M. Müller
FIN	Finland	Helsinki	60.19028	24.93833	2020-01-26	P. sylvestris	Cone	MAT1-2-1	M.M. Müller
GEO	Georgia	Telavi	41.92155	45.50107	2017-04-04	P. nigra	Main stem	MAT1-2-1	K. Adamson
GEO	Georgia	Telavi	41.92155	45.50107	2017-04-04	P. nigra	Main stem	MAT1-1-1	K. Adamson
GEO	Georgia	Telavi	41.90829	45.47312	2017-04-04	P. nigra	Main stem	MAT1-2-1	K. Adamson
GEO	Georgia	Telavi	41.91908	45.50876	2017-04-04	P. nigra	Cone	MAT1-2-1	K. Adamson
GEO	Georgia	Telavi	41.91908	45.50876	2017-04-04	P. nigra	Cone	MAT1-1-1	K. Adamson
GEO	Georgia	Telavi	41.91908	45.50876	2017-04-04	P. nigra	Cone	MAT1-2-1	K. Adamson
GEO	Georgia	Telavi	41.91908	45.50876	2017-04-04	P. nigra	Cone	MAT1-1-1	K. Adamson
GEO	Georgia	Telavi	41.93725	45.38061	2017-04-04	P. nigra	Cone	MAT1-2-1	K. Adamson
GEO	Georgia	Telavi	41.93725	45.38061	2017-04-04	P. nigra	Cone	MAT1-2-1	K. Adamson
GEO	Georgia	Telavi	41.92155	45.50107	2017-04-04	P. nigra	Cone	MAT1-2-1	K. Adamson
GEO	Georgia	Telavi	41.92155	45.50107	2017-04-04	P. nigra	Cone	MAT1-1-1	K. Adamson
GEO	Georgia	Telavi	41.92155	45.50107	2017-04-04	P. nigra	Cone	MAT1-1-1	K. Adamson
GEO	Georgia	Telavi	41.90829	45.47312	2017-04-04	P. nigra	Cone	MAT1-2-1	K. Adamson
GEO	Georgia	Telavi	41.90829	45.47312	2017-04-04	P. nigra	Cone	MAT1-1-1	K. Adamson
GEO	Georgia	Telavi	41.90829	45.47312	2017-04-04	P. nigra	Cone	MAT1-2-1	K. Adamson
GEO	Georgia	Telavi	41.92012	45.45630	2017-04-04	P. nigra	Cone	MAT1-1-1	K. Adamson
GEO	Georgia	Telavi	41.92012	45.45630	2017-04-04	P. nigra	Cone	MAT1-1-1	K. Adamson
GEO	Georgia	Telavi	41.92012	45.45630	2017-04-04	P. nigra	Cone	MAT1-2-1	K. Adamson
GEO	Georgia	Telavi	41.92012	45.45630	2017-04-04	P. nigra	Cone	MAT1-2-1	K. Adamson
GEO	Georgia	Telavi	41.92012	45.45630	2017-04-04	P. nigra	Cone	MAT1-2-1	K. Adamson
GEO	Georgia	Telavi	41.92012	45.45630	2017-04-04	P. nigra	Cone	MAT1-2-1	K. Adamson
GEO	Georgia	Telavi	41.92012	45.45630	2017-04-04	P. nigra	Cone	MAT1-2-1	K. Adamson
GEO	Georgia	Telavi	41.92012	45.45630	2017-04-04	P. nigra	Cone	MAT1-2-1	K. Adamson
GEO	Georgia	Telavi	41.91131	45.46694	2017-04-04	P. nigra	Cone	MAT1-2-1	K. Adamson
GEO	Georgia	Telavi	41.91131	45.46694	2017-04-04	P. nigra	Cone	MAT1-2-1	K. Adamson
GEO	Georgia	Telavi	41.91131	45.46694	2017-04-04	P. nigra	Cone	MAT1-2-1	K. Adamson
GEO	Georgia	Telavi	41.91131	45.46694	2017-04-04	P. nigra	Cone	MAT1-2-1	K. Adamson
GEO	Georgia	Telavi	41.91131	45.46694	2017-04-04	P. nigra	Cone	MAT1-2-1	K. Adamson
GEO	Georgia	Telavi	41.91131	45.46694	2017-04-04	P. nigra	Cone	MAT1-2-1	K. Adamson
GEO	Georgia	Telavi	41.91131	45.46694	2017-04-04	P. nigra	Cone	MAT1-2-1	K. Adamson
GEO	Georgia	Telavi	41.91131	45.46694	2017-04-04	P. nigra	Cone	MAT1-2-1	K. Adamson
GEO	Georgia	Telavi	41.91131	45.46694	2017-04-04	P. nigra	Cone	MAT1-1-1	K. Adamson
GEO	Georgia	Bordžomi	41.83708	43.37156	2015-05-06	Pinus sp.	Cone	MAT1-2-1	R. Drenkhan
GEO	Georgia	Bordžomi	41.83708	43.37156	2015-05-06	Pinus sp.	Cone	MAT1-2-1	R. Drenkhan
GEO	Georgia	Bordžomi	41.83708	43.37156	2015-05-06	Pinus sp.	Cone	MAT1-2-1	R. Drenkhan
GEO	Georgia	Bordžomi	41.83708	43.37156	2015-05-06	Pinus sp.	Cone	MAT1-2-1	R. Drenkhan
GEO	Georgia	Bordžomi	41.83708	43.37156	2015-05-06	Pinus sp.	Cone	MAT1-2-1	R. Drenkhan
GEO	Georgia	Bordžomi	41.84014	43.36726	2015-05-06	P. sosnovski	Shoot	MAT1-2-1	R. Drenkhan
GEO	Georgia	Bordžomi	41.84014	43.36726	2015-05-06	P. sosnovski	Shoot	MAT1-2-1	R. Drenkhan
GEO	Georgia	Bordžomi	41.84014	43.36726	2015-05-06	P. sosnovski	Shoot	MAT1-2-1	R. Drenkhan
GEO	Georgia	Bordžomi	41.84014	43.36726	2015-05-06	P. sosnovski	Shoot	MAT1-2-1	R. Drenkhan
GEO	Georgia	Bordžomi	41.84014	43.36726	2015-05-06	P. sosnovski	Shoot	MAT1-2-1	R. Drenkhan
GEO	Georgia	Bordžomi	41.83708	43.37156	2015-05-06	P. niga	Needle	MAT1-2-1	R. Drenkhan
GEO	Georgia	Bordžomi	41.83708	43.37156	2015-05-06	P. nigra	Shoot	MAT1-2-1	R. Drenkhan
GEO	Georgia	Bordžomi	41.83708	43.37156	2015-05-06	Pinus sp.	Needle	MAT1-2-1	R. Drenkhan
GEO	Georgia	Bordžomi	41.83708	43.37156	2015-05-06	Pinus sp.	Shoot	nd	R. Drenkhan
GER	Germany	Mosigkauer Heide	51.77396	12.24840	2020-01-15	P. sylvestris	Shoot	MAT1-1-1	J. Busskamp/K. Blumenstein/E. Terhonen
GER	Germany	Mosigkauer Heide	51.77396	12.24840	2020-01-15	P. sylvestris	Shoot	MAT1-1-1	J. Busskamp/K. Blumenstein/E. Terhonen
GER	Germany	Mosigkauer Heide	51.77396	12.24840	2020-01-15	P. sylvestris	Shoot	MAT1-2-1	J. Busskamp/K. Blumenstein/E. Terhonen
GER	Germany	Mosigkauer Heide	51.77396	12.24840	2020-01-15	P. sylvestris	Shoot	MAT1-2-1	J. Busskamp/K. Blumenstein/E. Terhonen
GER	Germany	Mosigkauer Heide	51.77396	12.24840	2020-01-15	P. sylvestris	Shoot	MAT1-2-1	J. Busskamp/K. Blumenstein/E. Terhonen
GER	Germany	Mosigkauer Heide	51.77396	12.24840	2020-01-15	P. sylvestris	Shoot	MAT1-1-1	J. Busskamp/K. Blumenstein/E. Terhonen
GER	Germany	Mosigkauer Heide	51.77396	12.24840	2020-01-15	P. sylvestris	Shoot	nd	J. Busskamp/K. Blumenstein/E. Terhonen
GER	Germany	Mosigkauer Heide	51.77396	12.24840	2020-01-15	P. sylvestris	Shoot	MAT1-2-1	J. Busskamp/K. Blumenstein/E. Terhonen
GER	Germany	Mosigkauer Heide	51.77396	12.24840	2020-01-15	P. sylvestris	Shoot	MAT1-2-1	J. Busskamp/K. Blumenstein/E. Terhonen
GER	Germany	Mosigkauer Heide	51.77396	12.24840	2020-01-15	P. sylvestris	Shoot	MAT1-2-1	J. Busskamp/K. Blumenstein/E. Terhonen
GER	Germany	Mosigkauer Heide	51.77396	12.24840	2020-01-15	P. sylvestris	Shoot	MAT1-1-1	J. Busskamp/K. Blumenstein/E. Terhonen
GER	Germany	Mosigkauer Heide	51.77396	12.24840	2020-01-15	P. sylvestris	Shoot	MAT1-1-1	J. Busskamp/K. Blumenstein/E. Terhonen
GER	Germany	Mosigkauer Heide	51.77396	12.24840	2020-01-15	P. sylvestris	Shoot	MAT1-1-1	J. Busskamp/K. Blumenstein/E. Terhonen
GER	Germany	Mosigkauer Heide	51.77396	12.24840	2020-01-15	P. sylvestris	Shoot	MAT1-2-1	J. Busskamp/K. Blumenstein/E. Terhonen
GER	Germany	Mosigkauer Heide	51.77396	12.24840	2020-01-15	P. sylvestris	Shoot	MAT1-1-1	J. Busskamp/K. Blumenstein/E. Terhonen
GER	Germany	Mosigkauer Heide	51.77396	12.24840	2020-01-15	P. sylvestris	Shoot	MAT1-1-1	J. Busskamp/K. Blumenstein/E. Terhonen
GER	Germany	Mosigkauer Heide	51.77396	12.24840	2020-01-15	P. sylvestris	Shoot	MAT1-1-1	J. Busskamp/K. Blumenstein/E. Terhonen
GER	Germany	Mosigkauer Heide	51.77396	12.24840	2020-01-15	P. sylvestris	Shoot	MAT1-2-1	J. Busskamp/K. Blumenstein/E. Terhonen
GER	Germany	Mosigkauer Heide	51.77396	12.24840	2020-01-15	P. sylvestris	Shoot	MAT1-1-1	J. Busskamp/K. Blumenstein/E. Terhonen
GER	Germany	Mosigkauer Heide	51.77396	12.24840	2020-01-15	P. sylvestris	Shoot	MAT1-1-1	J. Busskamp/K. Blumenstein/E. Terhonen
GER	Germany	Mosigkauer Heide	51.77396	12.24840	2020-01-15	P. sylvestris	Shoot	MAT1-2-1	J. Busskamp/K. Blumenstein/E. Terhonen
GER	Germany	Mosigkauer Heide	51.77396	12.24840	2020-01-15	P. sylvestris	Shoot	MAT1-1-1	J. Busskamp/K. Blumenstein/E. Terhonen
GER	Germany	Mosigkauer Heide	51.77396	12.24840	2020-01-15	P. sylvestris	Shoot	MAT1-1-1	J. Busskamp/K. Blumenstein/E. Terhonen
GER	Germany	Mosigkauer Heide	51.77396	12.24840	2020-01-15	P. sylvestris	Shoot	MAT1-1-1	J. Busskamp/K. Blumenstein/E. Terhonen
GER	Germany	Mosigkauer Heide	51.77396	12.24840	2020-01-15	P. sylvestris	Shoot	MAT1-1-1	J. Busskamp/K. Blumenstein/E. Terhonen
GER	Germany	Pfungstadt	49.82558	8.60693	2020-01-30	P. sylvestris	Shoot	nd	J. Busskamp/K. Blumenstein/E. Terhonen
GER	Germany	Pfungstadt	49.82558	8.60693	2020-01-30	P. sylvestris	Shoot	MAT1-1-1	J. Busskamp/K. Blumenstein/E. Terhonen
GER	Germany	Pfungstadt	49.82558	8.60693	2020-01-30	P. sylvestris	Shoot	MAT1-1-1	J. Busskamp/K. Blumenstein/E. Terhonen
GER	Germany	Pfungstadt	49.82558	8.60693	2020-01-30	P. sylvestris	Shoot	MAT1-1-1	J. Busskamp/K. Blumenstein/E. Terhonen
GER	Germany	Pfungstadt	49.82558	8.60693	2020-01-30	P. sylvestris	Shoot	MAT1-1-1	J. Busskamp/K. Blumenstein/E. Terhonen
GER	Germany	Pfungstadt	49.82558	8.60693	2020-01-30	P. sylvestris	Shoot	MAT1-1-1	J. Busskamp/K. Blumenstein/E. Terhonen
GER	Germany	Pfungstadt	49.82558	8.60693	2020-01-30	P. sylvestris	Shoot	MAT1-2-1	J. Busskamp/K. Blumenstein/E. Terhonen
GER	Germany	Pfungstadt	49.82558	8.60693	2020-01-30	P. sylvestris	Shoot	MAT1-1-1	J. Busskamp/K. Blumenstein/E. Terhonen
GER	Germany	Pfungstadt	49.82558	8.60693	2020-01-30	P. sylvestris	Shoot	MAT1-1-1	J. Busskamp/K. Blumenstein/E. Terhonen
GER	Germany	Pfungstadt	49.82558	8.60693	2020-01-30	P. sylvestris	Shoot	MAT1-1-1	J. Busskamp/K. Blumenstein/E. Terhonen
GER	Germany	Pfungstadt	49.82558	8.60693	2020-01-30	P. sylvestris	Shoot	MAT1-1-1	J. Busskamp/K. Blumenstein/E. Terhonen
GER	Germany	Pfungstadt	49.82558	8.60693	2020-01-30	P. sylvestris	Shoot	MAT1-1-1	J. Busskamp/K. Blumenstein/E. Terhonen
GER	Germany	Pfungstadt	49.82558	8.60693	2020-01-30	P. sylvestris	Shoot	MAT1-2-1	J. Busskamp/K. Blumenstein/E. Terhonen
GER	Germany	Pfungstadt	49.82558	8.60693	2020-01-30	P. sylvestris	Shoot	MAT1-2-1	J. Busskamp/K. Blumenstein/E. Terhonen
GER	Germany	Pfungstadt	49.82558	8.60693	2020-01-30	P. sylvestris	Shoot	MAT1-2-1	J. Busskamp/K. Blumenstein/E. Terhonen
GER	Germany	Pfungstadt	49.82558	8.60693	2020-01-30	P. sylvestris	Shoot	MAT1-2-1	J. Busskamp/K. Blumenstein/E. Terhonen
GER	Germany	Pfungstadt	49.82558	8.60693	2020-01-30	P. sylvestris	Shoot	MAT1-2-1	J. Busskamp/K. Blumenstein/E. Terhonen
GER	Germany	Pfungstadt	49.82558	8.60693	2020-01-30	P. sylvestris	Shoot	MAT1-1-1	J. Busskamp/K. Blumenstein/E. Terhonen
GER	Germany	Pfungstadt	49.82558	8.60693	2020-01-30	P. sylvestris	Shoot	MAT1-2-1	J. Busskamp/K. Blumenstein/E. Terhonen
GER	Germany	Pfungstadt	49.82558	8.60693	2020-01-30	P. sylvestris	Shoot	MAT1-1-1	J. Busskamp/K. Blumenstein/E. Terhonen
GER	Germany	Pfungstadt	49.82558	8.60693	2020-01-30	P. sylvestris	Shoot	MAT1-1-1	J. Busskamp/K. Blumenstein/E. Terhonen
GER	Germany	Pfungstadt	49.82558	8.60693	2020-01-30	P. sylvestris	Shoot	MAT1-2-1	J. Busskamp/K. Blumenstein/E. Terhonen
GER	Germany	Pfungstadt	49.82558	8.60693	2020-01-30	P. sylvestris	Shoot	MAT1-2-1	J. Busskamp/K. Blumenstein/E. Terhonen
GER	Germany	Pfungstadt	49.82558	8.60693	2020-01-30	P. sylvestris	Shoot	MAT1-1-1	J. Busskamp/K. Blumenstein/E. Terhonen
GER	Germany	Steimke	52.64686	9.53193	2020-01-22	P. sylvestris	Shoot	MAT1-2-1	J. Busskamp/K. Blumenstein/E. Terhonen
GER	Germany	Steimke	52.64686	9.53193	2020-01-22	P. sylvestris	Shoot	MAT1-2-1	J. Busskamp/K. Blumenstein/E. Terhonen
GER	Germany	Steimke	52.64686	9.53193	2020-01-22	P. sylvestris	Shoot	MAT1-1-1	J. Busskamp/K. Blumenstein/E. Terhonen
GER	Germany	Steimke	52.64686	9.53193	2020-01-22	P. sylvestris	Shoot	MAT1-1-1	J. Busskamp/K. Blumenstein/E. Terhonen
GER	Germany	Steimke	52.64686	9.53193	2020-01-22	P. sylvestris	Shoot	MAT1-2-1	J. Busskamp/K. Blumenstein/E. Terhonen
GER	Germany	Steimke	52.64686	9.53193	2020-01-22	P. sylvestris	Shoot	MAT1-1-1	J. Busskamp/K. Blumenstein/E. Terhonen
GER	Germany	Steimke	52.64686	9.53193	2020-01-22	P. sylvestris	Shoot	MAT1-2-1	J. Busskamp/K. Blumenstein/E. Terhonen
GER	Germany	Steimke	52.64686	9.53193	2020-01-22	P. sylvestris	Shoot	nd	J. Busskamp/K. Blumenstein/E. Terhonen
GER	Germany	Steimke	52.64686	9.53193	2020-01-22	P. sylvestris	Shoot	MAT1-1-1	J. Busskamp/K. Blumenstein/E. Terhonen
GER	Germany	Steimke	52.64686	9.53193	2020-01-22	P. sylvestris	Shoot	MAT1-2-1	J. Busskamp/K. Blumenstein/E. Terhonen
GER	Germany	Steimke	52.64686	9.53193	2020-01-22	P. sylvestris	Shoot	MAT1-1-1	J. Busskamp/K. Blumenstein/E. Terhonen
GER	Germany	Steimke	52.64686	9.53193	2020-01-22	P. sylvestris	Shoot	MAT1-1-1	J. Busskamp/K. Blumenstein/E. Terhonen
GER	Germany	Steimke	52.64686	9.53193	2020-01-22	P. sylvestris	Shoot	MAT1-2-1	J. Busskamp/K. Blumenstein/E. Terhonen
GER	Germany	Steimke	52.64686	9.53193	2020-01-22	P. sylvestris	Shoot	MAT1-2-1	J. Busskamp/K. Blumenstein/E. Terhonen
GER	Germany	Steimke	52.64686	9.53193	2020-01-22	P. sylvestris	Shoot	MAT1-2-1	J. Busskamp/K. Blumenstein/E. Terhonen
GER	Germany	Steimke	52.64686	9.53193	2020-01-22	P. sylvestris	Shoot	MAT1-2-1	J. Busskamp/K. Blumenstein/E. Terhonen
GER	Germany	Steimke	52.64686	9.53193	2020-01-22	P. sylvestris	Shoot	MAT1-1-1	J. Busskamp/K. Blumenstein/E. Terhonen
GER	Germany	Steimke	52.64686	9.53193	2020-01-22	P. sylvestris	Shoot	MAT1-1-1	J. Busskamp/K. Blumenstein/E. Terhonen
GER	Germany	Steimke	52.64686	9.53193	2020-01-22	P. sylvestris	Shoot	MAT1-1-1	J. Busskamp/K. Blumenstein/E. Terhonen
GER	Germany	Steimke	52.64686	9.53193	2020-01-22	P. sylvestris	Shoot	MAT1-1-1	J. Busskamp/K. Blumenstein/E. Terhonen
GER	Germany	Steimke	52.64686	9.53193	2020-01-22	P. sylvestris	Shoot	MAT1-2-1	J. Busskamp/K. Blumenstein/E. Terhonen
GER	Germany	Steimke	52.64686	9.53193	2020-01-22	P. sylvestris	Shoot	MAT1-1-1	J. Busskamp/K. Blumenstein/E. Terhonen
GER	Germany	Steimke	52.64686	9.53193	2020-01-22	P. sylvestris	Shoot	MAT1-1-1	J. Busskamp/K. Blumenstein/E. Terhonen
GER	Germany	Steimke	52.64686	9.53193	2020-01-22	P. sylvestris	Shoot	MAT1-1-1	J. Busskamp/K. Blumenstein/E. Terhonen
GER	Germany	Potsdam	52.38745	12.95537	2014-09-19	P. ponderosa	Cone	MAT1-1-1	R. Drenkhan
GER	Germany	Potsdam	52.38745	12.95537	2014-09-19	P. ponderosa	Cone	MAT1-2-1	R. Drenkhan
GER	Germany	Potsdam	52.38745	12.95537	2014-09-19	P. ponderosa	Needle	MAT1-1-1	R. Drenkhan
GER	Germany	Berlin	52.57380	13.24013	2014-09-19	P. sylvestris	Cone	MAT1-2-1	R. Drenkhan
GER	Germany	Berlin	52.57380	13.24013	2014-09-19	P. sylvestris	Cone	MAT1-2-1	R. Drenkhan
GER	Germany	Berlin	52.57380	13.24013	2014-09-19	P. sylvestris	Cone	MAT1-1-1	R. Drenkhan
GER	Germany	Berlin	52.57380	13.24013	2014-09-19	P. sylvestris	Cone	MAT1-2-1	R. Drenkhan
ITA	Italy	Badia Petroia	43.39101	12.18034	2016-11-23	P. nigra	Cone	MAT1-2-1	R. Drenkhan/K. Adamson
ITA	Italy	Badia Petroia	43.39101	12.18034	2016-11-23	P. nigra	Cone	MAT1-2-1	R. Drenkhan/K. Adamson
ITA	Italy	Badia Petroia	43.39101	12.18034	2016-11-23	P. nigra	Cone	MAT1-2-1	R. Drenkhan/K. Adamson
ITA	Italy	Badia Petroia	43.39101	12.18034	2016-11-23	P. nigra	Cone	MAT1-1-1	R. Drenkhan/K. Adamson
ITA	Italy	Badia Petroia	43.39101	12.18034	2016-11-23	P. nigra	Cone	MAT1-1-1	R. Drenkhan/K. Adamson
ITA	Italy	Badia Petroia	43.39101	12.18034	2016-11-23	P. nigra	Cone	MAT1-2-1	R. Drenkhan/K. Adamson
ITA	Italy	Badia Petroia	43.39101	12.18034	2016-11-23	P. nigra	Cone	MAT1-2-1	R. Drenkhan/K. Adamson
ITA	Italy	Badia Petroia	43.39101	12.18034	2016-11-23	P. nigra	Cone	MAT1-2-1	R. Drenkhan/K. Adamson
ITA	Italy	Badia Petroia	43.39101	12.18034	2016-11-23	P. nigra	Cone	MAT1-2-1	R. Drenkhan/K. Adamson
ITA	Italy	Badia Petroia	43.39101	12.18034	2016-11-23	P. nigra	Cone	MAT1-2-1	R. Drenkhan/K. Adamson
ITA	Italy	Badia Petroia	43.39101	12.18034	2016-11-23	P. nigra	Cone	MAT1-2-1	R. Drenkhan/K. Adamson
ITA	Italy	Badia Petroia	43.39101	12.18034	2016-11-23	P. nigra	Cone	MAT1-2-1	R. Drenkhan/K. Adamson
ITA	Italy	Badia Petroia	43.39101	12.18034	2016-11-23	P. nigra	Cone	MAT1-2-1	R. Drenkhan/K. Adamson
LAT	Latvia	Kolna	57.74000	22.59000	2013-03-10	P. sylvestris	Cone	MAT1-2-1	D. Klavina
LAT	Latvia	Kronvalda perks	56.95333	24.10333	2013-03-19	P. sylvestris	Cone	MAT1-2-1	D. Klavina
LAT	Latvia	Riga	56.94333	24.05667	2013-03-19	P. nigra	Needle	MAT1-1-1	D. Klavina
LAT	Latvia	Riga	56.94333	24.05667	2013-03-19	P. nigra	Cone	MAT1-2-1	D. Klavina
LAT	Latvia	Riga	56.94333	24.05667	2012-12-15	P. sylvestris	Cone	MAT1-2-1	D. Klavina
LAT	Latvia	Riga	56.94333	24.05667	2013-03-19	P. sylvestris	Needle	MAT1-1-1	D. Klavina
LAT	Latvia	Salaspils	56.85667	24.35167	2013-03-19	P. sylvestris	Needle	MAT1-2-1	D. Klavina
LAT	Latvia	Salaspils	56.87167	24.30667	2013-03-20	P. sylvestris	Needle	MAT1-2-1	D. Klavina
LAT	Latvia	Salaspils	56.87167	24.30667	2013-03-20	P. sylvestris	Cone	MAT1-2-1	D. Klavina
LAT	Latvia	Salaspils	56.86667	24.35833	2013-03-18	P. nigra	Needle	MAT1-1-1	D. Klavina
LAT	Latvia	Salaspils	56.94333	24.35333	2013-03-20	P. sylvestris	Cone	MAT1-2-1	D. Klavina
LAT	Latvia	Salaspils	56.85667	24.35167	2013-03-19	P. sylvestris	Needle	nd	D. Klavina
LAT	Latvia	Skriveri	56.64500	25.12167	2014-01-19	P. mugo	Needle	MAT1-1-1	K. Adamson
LAT	Latvia	Skriveri	56.64500	25.12167	2014-01-19	P. mugo	Cone	MAT1-1-1	K. Adamson
MAC	North Macedonia	Skopje	41.99364	21.43479	2019-03-29	P. nigra	Cone	MAT1-2-1	R. Drenkhan
MAC	North Macedonia	Skopje	41.99364	21.43479	2019-03-29	P. nigra	Cone	MAT1-2-1	R. Drenkhan
MAC	North Macedonia	Skopje	41.99364	21.43479	2019-03-29	P. nigra	Cone	MAT1-2-1	R. Drenkhan
MAC	North Macedonia	Skopje	41.99364	21.43479	2019-03-29	P. nigra	Cone	MAT1-2-1	R. Drenkhan
MAC	North Macedonia	Skopje	41.99364	21.43479	2019-03-29	P. nigra	Cone	MAT1-2-1	R. Drenkhan
MAC	North Macedonia	Skopje	41.99364	21.43479	2019-03-29	P. nigra	Cone	MAT1-2-1	R. Drenkhan
MAC	North Macedonia	Skopje	41.99364	21.43479	2019-03-29	P. nigra	Cone	MAT1-2-1	R. Drenkhan
NOR	Norway	Akershus, Frogn, Leium	59.63966	10.65547	2015-02-20	P. sylvestris	Insect Pityogenes quadridens	MAT1-1-1	H. Solheim
NOR	Norway	Akershus, Frogn, Leium	59.63966	10.65547	2015-03-03	P. sylvestris	Insect P. quadridens	MAT1-1-1	H. Solheim
NOR	Norway	Akershus, Frogn, Leium	59.63966	10.65547	2015-12-20	P. sylvesris	Insect P. quadridens	MAT1-1-1	H. Solheim
NOR	Norway	Akershus, Frogn, Leium	59.63966	10.65547	2015-03-03	P. sylvesris	Insect P. quadridens	MAT1-1-1	H. Solheim
NOR	Norway	Akershus, Frogn, Leium	59.63966	10.65547	2015-07-07	P. sylvesris	Insect P. quadridens	MAT1-1-1	H. Solheim
POL	Poland	Varssavi	52.10047	20.88276	2017-09-06	P. sylvesris	Cone	MAT1-1-1	K. Adamson
POL	Poland	Varssavi	52.10047	20.88276	2017-09-06	P. sylvesris	Cone	MAT1-1-1	K. Adamson
POL	Poland	Varssavi	52.10047	20.88276	2017-09-06	P. sylvesris	Cone	MAT1-1-1	K. Adamson
POL	Poland	Varssavi	52.10047	20.88276	2017-09-06	P. sylvesris	Cone	MAT1-2-1	K. Adamson
POL	Poland	Varssavi	52.10047	20.88276	2017-09-06	P. sylvesris	Cone	MAT1-2-1	K. Adamson
POL	Poland	Varssavi	52.10047	20.88276	2017-09-06	P. sylvesris	Cone	MAT1-2-1	K. Adamson
POL	Poland	Varssavi	52.10047	20.88276	2017-09-06	P. sylvesris	Cone	MAT1-1-1	K. Adamson
POL	Poland	Varssavi	52.10047	20.88276	2017-09-06	P. sylvesris	Cone	MAT1-1-1	K. Adamson
POL	Poland	Varssavi	52.10047	20.88276	2017-09-06	P. sylvesris	Cone	MAT1-2-1	K. Adamson
POL	Poland	Varssavi	52.10047	20.88276	2017-09-06	P. sylvesris	Cone	MAT1-1-1	K. Adamson
POL	Poland	Varssavi	52.10047	20.88276	2017-09-06	P. sylvesris	Cone	MAT1-1-1	K. Adamson
POL	Poland	Varssavi	52.10047	20.88276	2017-09-06	P. sylvesris	Cone	MAT1-2-1	K. Adamson
POL	Poland	Varssavi	52.10047	20.88276	2017-09-06	P. sylvesris	Cone	MAT1-2-1	K. Adamson
POL	Poland	Varssavi	52.10047	20.88276	2017-09-06	P. sylvesris	Cone	MAT1-1-1	K. Adamson
POL	Poland	Varssavi	52.10047	20.88276	2017-09-06	P. sylvesris	Cone	MAT1-1-1	K. Adamson
POL	Poland	Varssavi	52.10047	20.88276	2017-09-06	P. sylvesris	Cone	MAT1-1-1	K. Adamson
POL	Poland	Varssavi	52.10047	20.88276	2017-09-06	P. sylvesris	Cone	MAT1-2-1	K. Adamson
POL	Poland	Varssavi	52.10047	20.88276	2017-09-06	P. sylvesris	Cone	MAT1-2-1	K. Adamson
POL	Poland	Varssavi	52.10047	20.88276	2017-09-06	P. sylvesris	Cone	MAT1-1-1	K. Adamson
POL	Poland	Varssavi	52.10047	20.88276	2017-09-06	P. sylvesris	Cone	MAT1-1-1	K. Adamson
POL	Poland	Varssavi	52.10047	20.88276	2017-09-06	P. sylvesris	Cone	MAT1-1-1	K. Adamson
POL	Poland	Varssavi	52.10047	20.88276	2017-09-06	P. sylvesris	Cone	MAT1-1-1	K. Adamson
POL	Poland	Varssavi	52.10047	20.88276	2017-09-06	P. sylvesris	Cone	MAT1-1-1	K. Adamson
POL	Poland	Varssavi	52.10047	20.88276	2017-09-06	P. sylvesris	Cone	MAT1-2-1	K. Adamson
POL	Poland	Varssavi	52.10047	20.88276	2017-09-06	P. sylvesris	Cone	MAT1-2-1	K. Adamson
POL	Poland	Varssavi	52.10047	20.88276	2017-09-06	P. sylvesris	Cone	MAT1-1-1	K. Adamson
POL	Poland	Varssavi	52.10047	20.88276	2017-09-06	P. sylvesris	Cone	MAT1-1-1	K. Adamson
POL	Poland	Varssavi	52.10047	20.88276	2017-09-06	P. sylvesris	Cone	MAT1-1-1	K. Adamson
POL	Poland	Varssavi	52.10047	20.88276	2017-09-06	P. sylvesris	Cone	MAT1-2-1	K. Adamson
POL	Poland	Varssavi	52.10047	20.88694	2017-09-06	P. ponderosa	Cone	MAT1-1-1	K. Adamson
POL	Poland	Konin	52.10047	18.12209	2014-09-20	P. sylvestris	Cone	MAT1-1-1	R. Drenkhan
POL	Poland	Konin	52.10047	18.12209	2014-09-20	P. sylvestris	Cone	MAT1-2-1	R. Drenkhan
RUS	Russia	St. Petersburg	60.20000	29.96000	2013-11-13	P. sylvestris	Shoot	MAT1-1-1	R. Drenkhan
RUS	Russia	St. Petersburg	60.20000	29.96000	2013-11-13	P. sylvestris	Needle	MAT1-1-1	R. Drenkhan
SER	Serbia	Novyy Sad	45.25482	19.85140	2016-03-17	P. nigra	Cone	MAT1-1-1	K. Adamson
SER	Serbia	Novyy Sad	45.25482	19.85140	2016-03-17	P. nigra	Cone	MAT1-1-1	K. Adamson
SER	Serbia	Novyy Sad	45.25482	19.85140	2016-03-17	P. nigra	Cone	MAT1-1-1	K. Adamson
SER	Serbia	Novyy Sad	45.25482	19.85140	2016-03-17	P. nigra	Cone	MAT1-1-1	K. Adamson
SER	Serbia	Novyy Sad	45.25482	19.85140	2016-03-17	P. nigra	Cone	MAT1-2-1	K. Adamson
SER	Serbia	Novyy Sad	45.25482	19.85140	2016-03-17	P. nigra	Cone	MAT1-1-1	K. Adamson
SER	Serbia	Novyy Sad	45.25482	19.85140	2016-03-17	P. nigra	Cone	MAT1-2-1	K. Adamson
SER	Serbia	Novyy Sad	45.25498	19.85087	2016-03-17	P. sylvestris	Cone	MAT1-2-1	K. Adamson
SER	Serbia	Novyy Sad	45.25498	19.85087	2016-03-17	P. sylvestris	Cone	MAT1-2-1	K. Adamson
SER	Serbia	Novyy Sad	45.25498	19.85087	2016-03-17	P. sylvestris	Cone	MAT1-1-1	K. Adamson
SER	Serbia	Novyy Sad	45.25498	19.85087	2016-03-17	P. sylvestris	Cone	MAT1-1-1	K. Adamson
SER	Serbia	Novyy Sad	45.25498	19.85087	2016-03-17	P. sylvestris	Cone	MAT1-1-1	K. Adamson
SER	Serbia	Novyy Sad	45.25498	19.85087	2016-03-17	P. sylvestris	Cone	MAT1-1-1	K. Adamson
SER	Serbia	Novyy Sad	45.25310	19.82982	2016-03-17	P. nigra	Cone	MAT1-1-1	K. Adamson
SER	Serbia	Novyy Sad	45.25310	19.82982	2016-03-17	P. nigra	Cone	MAT1-2-1	K. Adamson
SER	Serbia	Novyy Sad	45.25020	19.82632	2016-03-17	P. nigra	Cone	MAT1-2-1	K. Adamson
SER	Serbia	Novyy Sad	45.25020	19.82632	2016-03-17	P. nigra	Cone	MAT1-1-1	K. Adamson
SER	Serbia	Novyy Sad	45.25020	19.82632	2016-03-17	P. nigra	Cone	MAT1-1-1	K. Adamson
SER	Serbia	Novyy Sad	45.25020	19.82632	2016-03-17	P. nigra	Cone	MAT1-2-1	K. Adamson
SER	Serbia	Novyy Sad	45.25020	19.82632	2016-03-17	P. nigra	Cone	MAT1-2-1	K. Adamson
SER	Serbia	Novyy Sad	45.25020	19.82632	2016-03-17	P. nigra	Cone	MAT1-2-1	K. Adamson
SER	Serbia	Novyy Sad	45.25020	19.82632	2016-03-17	P. nigra	Cone	MAT1-2-1	K. Adamson
SER	Serbia	Novyy Sad	45.25160	19.82598	2016-03-17	P. nigra	Cone	MAT1-2-1	K. Adamson
SER	Serbia	Novyy Sad	45.25592	19.85103	2016-03-17	P. nigra	Cone	MAT1-1-1	K. Adamson
SER	Serbia	Novyy Sad	45.25592	19.85103	2016-03-17	P. nigra	Cone	MAT1-2-1	K. Adamson
SER	Serbia	Novyy Sad	45.25020	19.82632	2016-03-17	P. nigra	Cone	MAT1-2-1	K. Adamson
SER	Serbia	Novyy Sad	45.25020	19.82632	2016-03-17	P. nigra	Cone	MAT1-2-1	K. Adamson
SER	Serbia	Novyy Sad	45.25160	19.82598	2016-03-17	P. nigra	Cone	MAT1-2-1	K. Adamson
SER	Serbia	Novyy Sad	45.25160	19.82598	2016-03-17	P. nigra	Cone	MAT1-1-1	K. Adamson
SLO	Slovakia	Arboretum Mlyňany	48.32237	18.36292	2019-08-20	P. sylvestris	Cone	MAT1-1-1	Turčeková
SLO	Slovakia	Arboretum Mlyňany	48.32021	18.37009	2019-08-20	P. sylvestris	Cone	MAT1-2-1	Turčeková
SLO	Slovakia	Arboretum Mlyňany	48.32062	18.36923	2019-08-20	P. sylvestris	Cone	MAT1-1-1	Turčeková
SLO	Slovakia	Arboretum Mlyňany	48.32062	18.36923	2019-08-20	P. sylvestris	Cone	MAT1-1-1	Turčeková
SLO	Slovakia	Arboretum Mlyňany	48.31983	18.36995	2019-08-20	P. ponderosa	Cone	MAT1-2-1	Adamčíková
SLO	Slovakia	Arboretum Mlyňany	48.31962	18.36964	2019-08-20	P. densiflora	Cone	MAT1-2-1	Adamčíková
SLO	Slovakia	Arboretum Mlyňany	48.31733	18.36680	2019-08-20	P. nigra	Cone	MAT1-1-1	Adamčíková
SLO	Slovakia	Borová Hora	48.59639	19.13381	2019-09-03	P. cembra	Cone	MAT1-2-1	Adamčíková
SLO	Slovakia	Borová Hora	48.59679	19.13394	2019-09-03	P. mugo	Cone	MAT1-1-1	Adamčíková
SLO	Slovakia	Borová Hora	48.59595	19.13679	2019-09-03	P. sylvestris	Cone	MAT1-1-1	Adamčíková
SLO	Slovakia	Borová Hora	48.59595	19.13679	2019-09-03	P. sylvestris	Cone	MAT1-1-1	Adamčíková
SLO	Slovakia	Borová Hora	48.59595	19.13679	2019-09-03	P. sylvestris	Cone	MAT1-2-1	Adamčíková
SLO	Slovakia	Borová Hora	48.59624	19.13779	2019-09-03	P. sylvestris	Cone	MAT1-1-1	Jánošíková
SLO	Slovakia	Borová Hora	48.59672	19.13919	2019-09-03	P. sylvestris	Cone	MAT1-2-1	Jánošíková
SLO	Slovakia	Borová Hora	48.59709	19.14052	2019-09-03	P. sylvestris	Cone	MAT1-2-1	Jánošíková
SLO	Slovakia	Borová Hora	48.59716	19.14094	2019-09-03	P. sylvestris	Cone	MAT1-2-1	Jánošíková
SLO	Slovakia	Borová Hora	48.59635	19.139441	2019-09-03	P. densiflora	Cone	MAT1-1-1	Jánošíková
SLO	Slovakia	Borová Hora	48.59712	19.14350	2019-09-03	P. ponderosa	Cone	MAT1-2-1	E. Ondrušková
SLO	Slovakia	Borová Hora	48.59742	19.14325	2019-09-03	P. ponderosa	Cone	MAT1-2-1	E. Ondrušková
SLO	Slovakia	Borová Hora	48.59774	19.14301	2019-09-03	P. nigra	Cone	MAT1-2-1	Adamčíková
SLO	Slovakia	Borová Hora	48.59774	19.14301	2019-09-03	P. nigra	Cone	MAT1-2-1	Adamčíková
SLO	Slovakia	Borová Hora	48.59774	19.14301	2019-09-03	P. nigra	Cone	MAT1-2-1	Adamčíková
SLO	Slovakia	Borová Hora	48.59789	19.14383	2019-09-03	P. nigra	Cone	MAT1-2-1	Adamčíková
SLO	Slovakia	Borová Hora	48.59616	19.13777	2019-09-03	P. nigra	Cone	MAT1-2-1	Adamčíková
SLO	Slovakia	Borová Hora	48.59829	19.14333	2019-09-03	P. banksiana	Cone	MAT1-1-1	Adamčíková
SLO	Slovakia	Borová Hora	48.59882	19.14407	2019-09-03	P. sylvestris	Cone	MAT1-2-1	Adamčíková
SLO	Slovakia	Galanta	48.19194	17.73595	2019-08-15	P. nigra	Cone	MAT1-2-1	E. Ondrušková
SLO	Slovakia	Galanta	48.19194	17.73595	2019-08-15	P. nigra	Cone	MAT1-2-1	E. Ondrušková
SLO	Slovakia	Galanta	48.19149	17.73571	2019-08-15	P. nigra	Cone	MAT1-1-1	E. Ondrušková
SLO	Slovakia	Galanta	48.19149	17.73571	2019-08-15	P. nigra	Cone	MAT1-1-1	E. Ondrušková
SLO	Slovakia	Galanta	48.19149	17.73571	2019-08-15	P. nigra	Cone	MAT1-1-1	E. Ondrušková
SLO	Slovakia	Galanta	48.19109	17.73621	2019-08-15	P. sylvestris	Cone	MAT1-2-1	E. Ondrušková
SLO	Slovakia	Galanta	48.19131	17.73601	2019-08-15	P. nigra	Cone	MAT1-1-1	E. Ondrušková
SLO	Slovakia	Galanta	48.19131	17.73601	2019-08-15	P. nigra	Cone	MAT1-1-1	E. Ondrušková
SLO	Slovakia	Galanta	48.19131	17.73601	2019-08-15	P. nigra	Cone	MAT1-1-1	E. Ondrušková
SLO	Slovakia	Galanta	48.19326	17.73402	2019-08-15	P. sylvestris	Cone	MAT1-1-1	E. Ondrušková
SLO	Slovakia	Galanta	48.19326	17.73402	2019-08-15	P. sylvestris	Cone	MAT1-1-1	E. Ondrušková
SLO	Slovakia	Galanta	48.19326	17.73402	2019-08-15	P. sylvestris	Cone	MAT1-1-1	E. Ondrušková
SLO	Slovakia	Galanta	48.19302	17.73393	2019-08-15	P. sylvestris	Cone	MAT1-2-1	E. Ondrušková
SLO	Slovakia	Galanta	48.19302	17.73393	2019-08-15	P. sylvestris	Cone	MAT1-2-1	E. Ondrušková
SLO	Slovakia	Galanta	48.19302	17.73393	2019-08-15	P. sylvestris	Cone	MAT1-2-1	E. Ondrušková
SLO	Slovakia	Galanta	48.19291	17.73368	2019-08-15	P. sylvestris	Cone	MAT1-2-1	E. Ondrušková
SLO	Slovakia	Galanta	48.19291	17.73368	2019-08-15	P. sylvestris	Cone	MAT1-2-1	E. Ondrušková
SLO	Slovakia	Galanta	48.19291	17.73368	2019-08-15	P. sylvestris	Cone	MAT1-2-1	E. Ondrušková
SLO	Slovakia	Galanta	48.19348	17.73389	2019-08-15	P. sylvestris	Cone	MAT1-2-1	E. Ondrušková
SLO	Slovakia	Galanta	48.19348	17.73389	2019-08-15	P. sylvestris	Cone	MAT1-2-1	E. Ondrušková
SLO	Slovakia	Galanta	48.19348	17.73389	2019-08-15	P. sylvestris	Cone	MAT1-2-1	E. Ondrušková
SLO	Slovakia	Galanta	48.19348	17.73389	2019-08-15	P. sylvestris	Cone	MAT1-2-1	E. Ondrušková
SLO	Slovakia	Hlohovec	48.42158	17.81406	2019-08-13	P. nigra	Cone	MAT1-2-1	E. Ondrušková
SLO	Slovakia	Hlohovec	48.42158	17.81406	2019-08-13	P. nigra	Cone	MAT1-2-1	E. Ondrušková
SLO	Slovakia	Hlohovec	48.42158	17.81406	2019-08-13	P. nigra	Cone	MAT1-2-1	E. Ondrušková
SLO	Slovakia	Kežmarok	49.15557	20.46430	2019-10-04	P. sylvestris	Cone	MAT1-2-1	Gondzarova
SLO	Slovakia	Kežmarok	49.14848	20.44509	2019-10-04	P. sylvestris	Cone	MAT1-1-1	Gondzarova
SLO	Slovakia	Kežmarok	49.14848	20.44509	2019-10-04	P. sylvestris	Cone	MAT1-1-1	Gondzarova
SLO	Slovakia	Kežmarok	49.14848	20.44509	2019-10-04	P. sylvestris	Cone	MAT1-2-1	Gondzarova
SLO	Slovakia	Kežmarok	49.16242	20.44762	2019-10-04	P. sylvestris	Cone	MAT1-1-1	Gondzarova
SLO	Slovakia	Kežmarok	49.13495	20.42820	2019-10-04	P. nigra	Cone	MAT1-2-1	Gondzarova
SLO	Slovakia	Kežmarok	49.13495	20.42820	2019-10-04	P. nigra	Cone	MAT1-2-1	Gondzarova
SLO	Slovakia	Kežmarok	49.13495	20.42820	2019-10-04	P. nigra	Cone	MAT1-2-1	Gondzarova
SLO	Slovakia	Kežmarok	49.14055	20.42902	2019-11-03	P. sylvestris	Cone	MAT1-2-1	Gondzarova
SLO	Slovakia	Kežmarok	49.14055	20.42902	2019-11-03	P. sylvestris	Cone	MAT1-2-1	Gondzarova
SLO	Slovakia	Kežmarok	49.13912	20.42847	2019-11-03	P. sylvestris	Cone	MAT1-2-1	Gondzarova
SLO	Slovakia	Kežmarok	49.13912	20.42847	2019-11-03	P. sylvestris	Cone	MAT1-2-1	Gondzarova
SLO	Slovakia	Kežmarok	49.13912	20.42847	2019-11-03	P. sylvestris	Cone	MAT1-2-1	Gondzarova
SLO	Slovakia	Nová Lehota	48.65819	17.98129	2019-10-01	P. nigra	Cone	MAT1-2-1	Adamčíková
SLO	Slovakia	Nová Lehota	48.65819	17.98129	2019-10-01	P. nigra	Cone	MAT1-2-1	Adamčíková
SLO	Slovakia	Nová Lehota	48.65819	17.98129	2019-10-01	P. nigra	Cone	MAT1-2-1	Adamčíková
SLO	Slovakia	Nové Zámky	48.00069	18.16199	2019-08-13	P. nigra	Cone	MAT1-2-1	Jánošíková
SLO	Slovakia	Nové Zámky	47.98751	18.16297	2019-08-13	P. nigra	Cone	MAT1-2-1	Jánošíková
SLO	Slovakia	Nové Zámky	48.00295	18.15822	2019-08-13	P. nigra	Cone	MAT1-2-1	Jánošíková
SLO	Slovakia	Nové Zámky	47.98749	18.16335	2019-08-13	P. nigra	Cone	MAT1-2-1	Jánošíková
SLO	Slovakia	Palárikovo	48.02336	18.08081	2019-08-13	P. nigra	Cone	MAT1-2-1	E. Ondrušková
SLO	Slovakia	Palárikovo	48.02307	18.08103	2019-08-13	P. nigra	Cone	MAT1-2-1	E. Ondrušková
SLO	Slovakia	Palárikovo	48.02307	18.08103	2019-08-13	P. nigra	Cone	MAT1-2-1	E. Ondrušková
SLO	Slovakia	Palárikovo	48.02344	18.07966	2019-08-13	P. sylvestris	Cone	MAT1-2-1	E. Ondrušková
SLO	Slovakia	Palárikovo	48.03926	18.07071	2019-08-13	P. nigra	Cone	MAT1-1-1	E. Ondrušková
SLO	Slovakia	Palárikovo	48.03926	18.07071	2019-08-13	P. nigra	Cone	MAT1-1-1	E. Ondrušková
SLO	Slovakia	Palárikovo	48.03926	18.07071	2019-08-13	P. nigra	Cone	MAT1-1-1	E. Ondrušková
SLO	Slovakia	Palárikovo	48.04278	18.06763	2019-08-13	P. sylvestris	Cone	MAT1-1-1	E. Ondrušková
SLO	Slovakia	Palárikovo	48.04278	18.06763	2019-08-13	P. sylvestris	Cone	MAT1-1-1	E. Ondrušková
SLO	Slovakia	Palárikovo	48.04278	18.06763	2019-08-13	P. sylvestris	Cone	MAT1-1-1	E. Ondrušková
SLO	Slovakia	Stupava	48.27569	17.03305	2019-03-21	P. nigra	Cone	MAT1-2-1	Turčeková
SLO	Slovakia	Stupava	48.27569	17.03305	2019-03-21	P. nigra	Cone	MAT1-2-1	Turčeková
SLO	Slovakia	Stupava	48.27531	17.03287	2019-03-21	P. nigra	Cone	MAT1-2-1	Turčeková
SLO	Slovakia	Stupava	48.27531	17.03287	2019-03-21	P. nigra	Cone	MAT1-2-1	Turčeková
SLO	Slovakia	Stupava	48.27531	17.03287	2019-03-21	P. nigra	Cone	MAT1-2-1	Turčeková
SLO	Slovakia	Stupava	48.27504	17.03348	2019-03-21	P. nigra	Cone	MAT1-2-1	Turčeková
SLO	Slovakia	Tematín	48.67429	17.93287	2019-10-01	P. nigra	Cone	MAT1-1-1	E. Ondrušková
SLO	Slovakia	Tematín	48.67429	17.93287	2019-10-01	P. nigra	Cone	MAT1-1-1	E. Ondrušková
SLO	Slovakia	Vlčany	48.04005	17.96119	2019-08-13	P. nigra	Cone	MAT1-2-1	Adamčíková
SLO	Slovakia	Vlčany	48.04005	17.96119	2019-08-13	P. nigra	Cone	MAT1-2-1	Adamčíková
SLO	Slovakia	Vlčany	48.04005	17.96119	2019-08-13	P. nigra	Cone	MAT1-2-1	Adamčíková
SWI	Switzerland	Campus Sursee	47.16143	8.089659	2018-10-12	P. sylvestris	Cone	MAT1-1-1	R. Drenkhan
SWI	Switzerland	Campus Sursee	47.16143	8.089659	2018-10-12	P. sylvestris	Cone	MAT1-2-1	R. Drenkhan
UKR	Ukraine	Lviv	49.84825	24.03975	2018-06-15	P. nigra	Cone	MAT1-1-1	M. Laas
UKR	Ukraine	Lviv	49.84825	24.03975	2018-06-15	P. nigra	Cone	MAT1-1-1	M. Laas
UKR	Ukraine	Lviv	49.84825	24.03975	2018-06-15	P. nigra	Cone	MAT1-2-1	M. Laas
UKR	Ukraine	Lviv	49.84825	24.03975	2018-06-15	P. nigra	Cone	MAT1-2-1	M. Laas
UKR	Ukraine	Lviv	49.84433	23.03512	2018-06-15	P. nigra	Cone	MAT1-1-1	M. Laas
UKR	Ukraine	Lviv	49.84433	23.03512	2018-06-15	P. nigra	Cone	MAT1-2-1	M. Laas
UKR	Ukraine	Lviv	49.84433	23.03512	2018-06-15	P. nigra	Cone	MAT1-2-1	M. Laas
UKR	Ukraine	Lviv	49.84433	23.03512	2018-06-15	P. nigra	Cone	MAT1-2-1	M. Laas
UKR	Ukraine	Lviv	49.84433	23.03512	2018-06-15	P. nigra	Cone	MAT1-2-1	M. Laas
UKR	Ukraine	Medobory Natural Reserve	49.33092	26.10793	2018-06-14	P. nigra	Cone	MAT1-2-1	M. Laas
UKR	Ukraine	Medobory Natural Reserve	49.33092	26.10793	2018-06-14	P. nigra	Cone	MAT1-2-1	M. Laas
UKR	Ukraine	Medobory Natural Reserve	49.33092	26.10793	2018-06-14	P. nigra	Cone	nd	M. Laas
UKR	Ukraine	Medobory Natural Reserve	49.33092	26.10793	2018-06-14	P. sylvestris	Cone	MAT1-1-1	M. Laas
UKR	Ukraine	Medobory Natural Reserve	49.33092	26.10793	2018-06-14	P. sylvestris	Cone	MAT1-1-1	M. Laas
UKR	Ukraine	Medobory Natural Reserve	49.33092	26.10793	2018-06-14	P. sylvestris	Cone	MAT1-2-1	M. Laas
UKR	Ukraine	Lviv	49.83768	24.01722	2018-06-16	P. nigra	Cone	MAT1-1-1	M. Laas
UKR	Ukraine	Lviv	49.83768	24.01722	2018-06-16	P. nigra	Cone	MAT1-1-1	M. Laas
UKR	Ukraine	Lviv	49.83768	24.01722	2018-06-16	P. nigra	Cone	MAT1-1-1	M. Laas
UKR	Ukraine	Lviv	49.83768	24.01722	2018-06-16	P. nigra	Cone	MAT1-1-1	M. Laas
UKR	Ukraine	Lviv	49.82672	24.00388	2018-06-16	P. nigra	Cone	MAT1-1-1	M. Laas
UKR	Ukraine	Lviv	49.82672	24.00388	2018-06-16	P. nigra	Cone	MAT1-1-1	M. Laas
UKR	Ukraine	Lviv	49.82672	24.00388	2018-06-16	P. nigra	Cone	MAT1-1-1	M. Laas
UKR	Ukraine	Lviv	49.82672	24.00388	2018-06-16	P. nigra	Cone	MAT1-1-1	M. Laas
