# Supplementary material for: Highly Clonal Structure and Abundance of One Haplotype Characterise the Diplodia sapinea Populations in Europe and Western Asia
Source: J Fungi (Basel). 2021 Aug 4;7(8):634. doi: 10.3390/jof7080634 (PMC8400067; doi:10.3390/jof7080634)
Supplement: Supplementary file 1 [file jof-07-00634-s001.zip › Suppl. Table 2.xlsx]

## Sheet: S. Table 2
Supplementary Table 2. List of strains used for D. sapinea specific primers validation.
							Grographical coordinates
Amplicon number in gel (Suppl. Fig. 1)	Strain ID	Species	Origin	Sampling date	Host species	Substrate	N	E	Species specific PCR result for D. sapinea	Accession no in Genebank or no in CBS-KNAW culture collection	Collector(s)
1	14971	Diplodia sapinea	Belarus	2018-06-11	Pinus sylvestris	Cone	53.55983	27.03450	+	MW332324	M. Laas
2	22035	D. sapinea	Brazil	07.10.2019	Pinus sp.	Cone	-25.60773	-54.49106	+	MW332325	R. Drenkhan
3	12856	D. sapinea	Canada	2017-05-07	P. nigra	Cone	43.08426	-79.07795	+	MW332326	R. Drenkhan/K. Adamson
4	1335	D. sapinea	Estonia	2013-10-29	P. sylvestris	Cone	58.51367	24.09117	+	MW332327	K. Adamson
5	4747	D. sapinea	Finland	2015	P. sylvestris	Cone	60.19028	24.93833	+	MW332328	R. Drenkhan
6	10209	D. sapinea	Georgia	2017-04-04	P. nigra	Main stem	41.92155	45.50107	+	MW332329	K. Adamson
7	3845	D. sapinea	Germany	2014-09-19	P. pondrosa	Cone	52.38745	12.95537	+	MW332330	R. Drenkhan
8	12971	D. sapinea	Italy	2016-11-23	P. nigra	Cone	43.391	12.1803	+	MW332331	R. Drenkhan/K. Adamson
9	21522	D. sapinea	North Macedonia	2019-03-29	P. nigra	Cone	41.99364	21.43479	+	MW332332	R. Drenkhan
10	16027	D. sapinea	New Zealand	2019-02-14	Pinussp.	Cone	-36.73167	174.96989	+	MW332333	L. Soonvald
11	3847	D. sapinea	Poland	2014-09-20	P. sylvestris	Cone	52.10047	18.12209	+	MW332334	R. Drenkhan
12	3387	D. sapinea	Russia, Far East	2014-08-31	P. sylvestris	Shoot	48.34581	135.18636	+	MW332335	R. Drenkhan
13	20832	D. sapinea	Russia, Siberia	2019-08-30	P. sylvestris	Shoot	55.70457	83.74286	+	MW332336	R. Drenkhan/K. Adamson
14	12864	D. sapinea	Serbia	2016-03-17	P. nigra	Cone	45.25482	19.85140	+	MW332337	K. Adamson
15	16007	D. sapinea	Singapore	2019-02-22	P. merkusii	Cone	1.33890	103.73063	+	MW332338	M. Laas
16	23723	D. sapinea	Slovakia	2019-08-13	P. nigra	Cone	48.0234	18.0808	+	MW332339	E. Ondrušková
17	15857	D. sapinea	Switzerland	2018-10-12	P. sylvestris	Cone	47.16143	8.089659	+	MW332340	R. Drenkhan
18	21074	D. sapinea	Ukraine	2018-06-15	P. nigra	Cone	49.84825	24.03975	+	MW332341	M. Laas
19	24770	D. africana	Spain, Tenerife	2019	P. canariensis	Cone	28.32251	-16.60878	-	MW332342	L. Tedersoo
20	15869	D. africana	USA, Long Beach	2019-01-16	P. canariensis	Cone	33.77551	-118.13023	-	MW332343	K. Adamson
21	15864	D. mutila	USA, Long Beach	2019-01-18	P. canariensis	Cone	33.78653	-118.11562	-	MW332344	K. Adamson
22	2758	D. seriata	Portugal	1997-07-31	Vitis vinifera	-	-	-	-	CBS112555	A. J. L. Phillips
23	12855	D. scrobiculata	Canada	2017-05-07	P. nigra	Cone	43.08426	-79.07795	-	MW332345	R. Drenkhan/K. Adamson
24	2754	D. scrobiculata	Italy	may 2004	P. radiata	Shoot	-	-	-	CBS119939	-
25	12955	Botryosphaeria dothidea	Georgia	2017-04-04	P. nigra	Cone	41.92012	45.45630	-	MW332346	K. Adamson
26	16021	Lasiodiplodia theobromae	Singapore	2019-02-21	P. merkusii	Cone	1.30697	103.81762	-	MW332347	M. Laas
27	22033	Lasiodiplodia gonubiensis	Brazil	07.10.2019	Pinus sp.	Cone	-25.60773	-54.49106	-	MW332348	R. Drenkhan
28	21073	Trichoderma paraviridescens	Ukraine	15.06.2018	P. nigra	Cone	49.84825	24.03975	-	MW332349	M. Laas
