# Supplementary material for: Highly Clonal Structure and Abundance of One Haplotype Characterise the Diplodia sapinea Populations in Europe and Western Asia
Source: J Fungi (Basel). 2021 Aug 4;7(8):634. doi: 10.3390/jof7080634 (PMC8400067; doi:10.3390/jof7080634)
Supplement: Supplementary file 1 [file jof-07-00634-s001.zip › Suppl. Table 3.xlsx]

## Sheet: S. Table 3
Supplementary Table 3. Allele frequencies for 13 loci for D. sapinea.
Locus	Allele	BEL	EST	FIN	GEO	GER	ITA	LAT	MAC	POL	RUS	SER	SLO	SWI	UKR	NOR
SS1	412	1.000	1.000	1.000	1.000	1.000	1.000	1.000	1.000	1.000	1.000	1.000	1.000	1.000	1.000	1.000
SS2	197	1.000	1.000	1.000	1.000	1.000	1.000	1.000	1.000	1.000	1.000	1.000	1.000	1.000	1.000	1.000
SS5	499	-	-	-	0.100	-	-	-	-	-	-	-	-	-	-	-
	501	-	0.059	-	0.200	0.077	-	-	-	-	-	-	-	-	-	-
	502	0.250	0.647	0.667	0.300	0.692	0.833	0.833	1.000	0.500	-	0.600	0.625	1.000	0.444	1.000
	503	0.500	0.294	0.333	0.400	0.231	0.167	0.167	-	0.500	1.000	0.400	0.375	-	0.556	-
	504	0.250	-	-	-	-	-	-	-	-	-	-	-	-	-	-
SS7	383	-	-	-	-	0.083	-	-	-	-	-	-	0.111	-	-	-
	385	1.000	1.000	1.000	1.000	0.833	1.000	1.000	1.000	1.000	1.000	1.000	0.889	1.000	1.000	1.000
	386	-	-	-	-	0.083	-	-	-	-	-	-	-	-	-	-
SS8	283	1.000	1.000	0.833	1.000	1.000	1.000	1.000	1.000	1.000	1.000	1.000	1.000	1.000	1.000	1.000
	285	-	-	0.167	-	-	-	-	-	-	-	-	-	-	-	-
SS9	260	-	-	-	-	-	-	-	-	-	-	0.333	0.222	-	-	-
	261	1.000	1.000	1.000	1.000	1.000	0.571	1.000	1.000	1.000	1.000	0.667	0.778	1.000	1.000	1.000
	264	-	-	-	-	-	0.143	-	-	-	-	-	-	-	-	-
	265	-	-	-	-	-	0.286	-	-	-	-	-	-	-	-	-
SS10	312	1.000	1.000	1.000	1.000	1.000	0.857	0.833	1.000	1.000	1.000	1.000	1.000	1.000	1.000	1.000
	314	-	-	-	-	-	0.143	0.167	-	-	-	-	-	-	-	-
SS11	176	1.000	1.000	1.000	1.000	1.000	1.000	1.000	1.000	1.000	1.000	1.000	1.000	1.000	1.000	1.000
SS12	96	-	-	-	0.100	-	-	-	-	-	-	-	-	-	-	-
	99	0.500	0.167	0.167	-	0.154	-	0.167	-	0.250	1.000	0.167	0.111	-	0.222	-
	101	-	-	-	-	0.077	-	-	-	-	-	-	-	-	-	-
	109	-	-	-	0.100	-	-	-	-	-	-	-	-	-	-	-
	112	-	0.167	0.167	0.400	-	-	0.167	0.333	-	-	0.333	0.111	-	0.222	-
	115	0.500	0.556	0.667	0.400	0.769	0.857	0.667	0.667	0.750	-	0.500	0.778	1.000	0.444	1.000
	117	-	0.056	-	-	-	-	-	-	-	-	-	-	-	0.111	-
	120	-	-	-	-	-	0.143	-	-	-	-	-	-	-	-	-
	126	-	0.556	-	-	-	-	-	-	-	-	-	-	-	-	-
SS13	150	-	-	0.167	-	-	-	0.333	-	0.250	-	-	-	-	0.111	-
	157	1.000	1.000	0.833	1.000	1.000	1.000	0.667	1.000	0.750	1.000	1.000	1.000	1.000	0.889	1.000
SS14	153	-	-	-	0.500	-	-	-	-	-	-	0.200	0.111	-	-	-
	165	1.000	0.857	1.000	0.400	0.769	0.714	0.800	1.000	1.000	1.000	0.800	0.667	0.500	0.875	1.000
	168	-	-	-	0.100	0.077	-	0.200	-	-	-	-	-	-	-	-
	174	-	0.1429	-	-	0.154	0.143	-	-	-	-	-	0.222	0.500	0.125	-
	177	-	-	-	-	-	0.143	-	-	-	-	-	-	-	-	-
SS15	76	1.000	1.000	1.000	1.000	1.000	0.714	1.000	0.667	1.000	1.000	1.000	1.000	1.000	1.000	1.000
	78	-	-	-	-	-	0.286	-	0.333	-	-	-	-	-	-	-
SS16	112	1.000	1.000	1.000	1.000	1.000	1.000	1.000	1.000	1.000	1.000	1.000	1.000	1.000	1.000	1.000
*Population codes: Belarus – BEL, Estonia – EST, Finland – FIN, Georgia – GEO, Germany – GER, Italy – ITA, Latvia – LAT, North Macedonia – MAC, Norway – NOR, Poland – POL, European part of Russia – RUS, Serbia – SER, Slovakia – SLO, Switzerland – SWI and Ukraine – UKR.
